# Supplementary material for: Perceptions and Acceptability of a Low Phytate: Iron Molar Ratio Biofortified Bean and Sweet Potato Dish Among Pregnant Women in Rural Uganda
Source: Nutrients. 2025 May 11;17(10):1641. doi: 10.3390/nu17101641 (PMC12114513; doi:10.3390/nu17101641)
Supplement: Supplementary file 1 [file nutrients-17-01641-s001.zip]

Archive with 1 entries (1 files):
- nutrients-3573264-supplementary.pdf
